# Supplementary material for: Strategy to Promote the Biodegradation of Phenanthrene in Contaminated Soil by a Novel Bacterial Consortium in Slurry Bioreactors
Source: Int J Environ Res Public Health. 2022 May 1;19(9):5515. doi: 10.3390/ijerph19095515 (PMC9101024; doi:10.3390/ijerph19095515)
Supplement: Supplementary file 1 [file ijerph-19-05515-s001.zip]

Archive with 1 entries (1 files):
- ijerph-1647278-supplementary.pdf
